# Supplementary material for: Polybromo 1/vimentin axis dictates tumor grade, epithelial-mesenchymal transition, and metastasis in pancreatic cancer
Source: J Clin Invest. 2025 Jun 2;135(11):e177533. doi: 10.1172/JCI177533 (PMC12126225; doi:10.1172/JCI177533)
Supplement: Supporting data values [file jci-135-177533-s285.xlsx]

## Sheet: Fig. 1B
	PBRM1 high	PBRM1 low		ID	PBRM1 IHC status	age	sex m=1 F=0	Recurrence
no recurrence	18	8		PDAC001	low	58	1	Yes
Recurrence	32	44		PDAC002	high	70	1	Yes
				PDAC003	high	68	0	No
				PDAC004	high	79	0	No
Pearson's Chi-squared test with Yates' continuity correction				PDAC005	high	67	1	Yes
X-squared = 4.6701, df = 1, p-value = 0.03069				PDAC006	low	60	1	Yes
				PDAC007	low	79	0	No
				PDAC008	low	78	1	Yes
				PDAC009	high	66	0	Yes
				PDAC010	high	52	1	Yes
				PDAC011	high	71	0	Yes
				PDAC012	high	66	1	Yes
				PDAC013	high	60	0	Yes
				PDAC014	high	75	0	No
				PDAC015	low	81	0	Yes
				PDAC016	low	40	0	Yes
				PDAC017	high	86	1	Yes
				PDAC018	low	63	0	Yes
				PDAC019	low	45	0	Yes
				PDAC020	high	69	0	Yes
				PDAC021	low	56	0	Yes
				PDAC022	high	63	1	Yes
				PDAC023	high	77	1	Yes
				PDAC024	high	48	1	Yes
				PDAC025	low	65	0	Yes
				PDAC026	high	45	0	Yes
				PDAC027	high	80	0	Yes
				PDAC028	low	74	1	Yes
				PDAC029	high	68	1	Yes
				PDAC030	high	83	1	No
				PDAC031	high	68	0	No
				PDAC032	high	63	1	Yes
				PDAC033	high	75	0	Yes
				PDAC034	low	77	0	Yes
				PDAC035	high	69	0	Yes
				PDAC036	low	75	0	No
				PDAC037	high	62	1	No
				PDAC039	low	77	1	No
				PDAC040	high	65	1	Yes
				PDAC041	high	62	1	Yes
				PDAC042	high	57	0	No
				PDAC043	high	70	1	Yes
				PDAC044	low	84	1	No
				PDAC045	high	72	1	Yes
				PDAC046	low	75	0	Yes
				PDAC047	low	79	1	Yes
				PDAC048	low	64	1	Yes
				PDAC049	high	49	1	Yes
				PDAC050	high	69	1	Yes
				PDAC051	low	58	1	Yes
				PDAC052	low	79	1	Yes
				PDAC053	low	79	0	Yes
				PDAC054	high	66	1	No
				PDAC055	low	57	0	Yes
				PDAC056	high	73	0	No
				PDAC057	low	70	1	Yes
				PDAC058	high	64	1	Yes
				PDAC059	high	71	1	Yes
				PDAC060	high	54	1	No
				PDAC061	high	64	0	No
				PDAC062	low	74	1	Yes
				PDAC063	low	73	0	Yes
				PDAC064	low	84	1	Yes
				PDAC065	high	64	1	Yes
				PDAC066	low	63	1	Yes
				PDAC067	low	78	1	Yes
				PDAC068	low	52	1	No
				PDAC069	high	56	1	No
				PDAC070	low	64	1	Yes
				PDAC071	high	64	1	Yes
				PDAC072	low	67	1	Yes
				PDAC073	high	87	0	Yes
				PDAC074	high	71	1	No
				PDAC075	low	77	1	Yes
				PDAC076	high	63	1	Yes
				PDAC077	low	69	0	Yes
				PDAC079	low	78	0	Yes
				PDAC080	high	80	0	No
				PDAC081	low	73	0	Yes
				PDAC082	high	53	1	Yes
				PDAC083	low	73	1	No
				PDAC084	high	68	0	No
				PDAC085	high	79	0	Yes
				PDAC086	low	69	0	Yes
				PDAC087	low	69	1	No
				PDAC088	low	75	1	Yes
				PDAC090	low	76	0	Yes
				PDAC091	low	67	0	Yes
				PDAC092	low	59	0	Yes
				PDAC093	low	86	1	Yes
				PDAC094	high	66	0	No
				PDAC095	low	56	1	Yes
				PDAC096	high	70	1	No
				PDAC097	low	67	1	No
				PDAC098	low	82	1	Yes
				PDAC099	low	49	0	Yes
				PDAC100	low	88	1	Yes
				PDAC101	low	70	1	Yes
				PDAC102	low	73	1	Yes
				PDAC103	low	77	0	Yes
				PDAC104	low	53	1	Yes
				PDAC105	high	62	0	No

## Sheet: Fig.1C
	well+mod	por		ID	PBRM1 IHC status	Tumor grade	age	sex m=1 F=0
PBRM1 high	47	3		PDAC001	low	por	58	1
PBRM1 low	38	17		PDAC002	high	well	70	1
				PDAC003	high	mod	68	0
				PDAC004	high	well	79	0
				PDAC005	high	mod	67	1
Fisher's Exact Test for Count Data				PDAC006	low	por	60	1
p-value = 0.001151				PDAC007	low	mod	79	0
				PDAC008	low	mod	78	1
				PDAC009	high	mod	66	0
				PDAC010	high	mod	52	1
				PDAC011	high	mod	71	0
				PDAC012	high	mod	66	1
				PDAC013	high	mod	60	0
				PDAC014	high	mod	75	0
				PDAC015	low	mod	81	0
				PDAC016	low	mod	40	0
				PDAC017	high	mod	86	1
				PDAC018	low	por	63	0
				PDAC019	low	por	45	0
				PDAC020	high	well	69	0
				PDAC021	low	mod	56	0
				PDAC022	high	por	63	1
				PDAC023	high	mod	77	1
				PDAC024	high	mod	48	1
				PDAC025	low	por	65	0
				PDAC026	high	mod	45	0
				PDAC027	high	mod	80	0
				PDAC028	low	well	74	1
				PDAC029	high	por	68	1
				PDAC030	high	mod	83	1
				PDAC031	high	mod	68	0
				PDAC032	high	mod	63	1
				PDAC033	high	mod	75	0
				PDAC034	low	mod	77	0
				PDAC035	high	mod	69	0
				PDAC036	low	mod	75	0
				PDAC037	high	mod	62	1
				PDAC038	low	mod	71	1
				PDAC039	low	mod	77	1
				PDAC040	high	mod	65	1
				PDAC041	high	mod	62	1
				PDAC042	high	well	57	0
				PDAC043	high	por	70	1
				PDAC044	low	well	84	1
				PDAC045	high	mod	72	1
				PDAC046	low	mod	75	0
				PDAC047	low	mod	79	1
				PDAC048	low	well	64	1
				PDAC049	high	mod	49	1
				PDAC050	high	mod	69	1
				PDAC051	low	mod	58	1
				PDAC052	low	por	79	1
				PDAC053	low	por	79	0
				PDAC054	high	mod	66	1
				PDAC055	low	por	57	0
				PDAC056	high	well	73	0
				PDAC057	low	mod	70	1
				PDAC058	high	mod	64	1
				PDAC059	high	well	71	1
				PDAC060	high	well	54	1
				PDAC061	high	mod	64	0
				PDAC062	low	por	74	1
				PDAC063	low	mod	73	0
				PDAC064	low	mod	84	1
				PDAC065	high	mod	64	1
				PDAC066	low	por	63	1
				PDAC067	low	mod	78	1
				PDAC068	low	mod	52	1
				PDAC069	high	mod	56	1
				PDAC070	low	por	64	1
				PDAC071	high	mod	64	1
				PDAC072	low	mod	67	1
				PDAC073	high	well	87	0
				PDAC074	high	well	71	1
				PDAC075	low	por	77	1
				PDAC076	high	well	63	1
				PDAC077	low	mod	69	0
				PDAC078	low	por	73	1
				PDAC079	low	mod	78	0
				PDAC080	high	well	80	0
				PDAC081	low	mod	73	0
				PDAC082	high	mod	53	1
				PDAC083	low	mod	73	1
				PDAC084	high	mod	68	0
				PDAC085	high	mod	79	0
				PDAC086	low	mod	69	0
				PDAC087	low	well	69	1
				PDAC088	low	mod	75	1
				PDAC089	low	mod	51	1
				PDAC090	low	well	76	0
				PDAC091	low	mod	67	0
				PDAC092	low	por	59	0
				PDAC093	low	mod	86	1
				PDAC094	high	mod	66	0
				PDAC095	low	mod	56	1
				PDAC096	high	well	70	1
				PDAC097	low	well	67	1
				PDAC098	low	mod	82	1
				PDAC099	low	por	49	0
				PDAC100	low	por	88	1
				PDAC101	low	por	70	1
				PDAC102	low	mod	73	1
				PDAC103	low	mod	77	0
				PDAC104	low	mod	53	1
				PDAC105	high	well	62	0

## Sheet: Fig.1D
ID	PBRM1 IHC status	OS 1=yes	OS.Time (year)	age	sex m=1 F=0					N	Observed	Expected	(O-E)^2/E	(O-E)^2/V
PDAC001	low	1	0.534247	58	1				PBRM1=high	50	38	49.6	2.73	6.5
PDAC002	high	1	1.5863	70	1				PBRM1=low	55	49	37.4	3.63	6.5
PDAC003	high	0	11	68	0
PDAC004	high	1	1.12603	79	0				Chisq= 6.5 on 1 degrees of freedom, p= 0.01
PDAC005	high	1	2.45205	67	1
PDAC006	low	1	2.67123	60	1					n	events	median	0.95LCL	0.95UCL
PDAC007	low	0	11.0438	79	0				PBRM1=high	50	38	2.53	1.59	5.83
PDAC008	low	1	2.50685	78	1				PBRM1=low	55	49	1.49	1.19	2.27
PDAC009	high	1	0.772603	66	0
PDAC010	high	1	3.81096	52	1
PDAC011	high	1	5.49041	71	0
PDAC012	high	1	1.38904	66	1
PDAC013	high	1	2.61096	60	0
PDAC014	high	1	1.43562	75	0
PDAC015	low	1	1.99452	81	0
PDAC016	low	1	6.92329	40	0
PDAC017	high	1	1.25753	86	1
PDAC018	low	1	0.380822	63	0
PDAC019	low	1	6.69589	45	0
PDAC020	high	1	2.3726	69	0
PDAC021	low	1	2.62466	56	0
PDAC022	high	1	0.994521	63	1
PDAC023	high	1	3.30959	77	1
PDAC024	high	1	10.4795	48	1
PDAC025	low	1	1.48767	65	0
PDAC026	high	1	1.07945	45	0
PDAC027	high	1	2	80	0
PDAC028	low	1	4.46575	74	1
PDAC029	high	1	1.4411	68	1
PDAC030	high	1	1.16438	83	1
PDAC031	high	0	9.87945	68	0
PDAC032	high	1	4.87945	63	1
PDAC033	high	1	1.56438	75	0
PDAC034	low	1	1	77	0
PDAC035	high	1	2.91781	69	0
PDAC036	low	1	0.882192	75	0
PDAC037	high	1	0.660274	62	1
PDAC038	low	1	0.0356164	71	1
PDAC039	low	1	4.79726	77	1
PDAC040	high	1	1.57534	65	1
PDAC041	high	1	1.67397	62	1
PDAC042	high	0	9.11233	57	0
PDAC043	high	1	0.336986	70	1
PDAC044	low	1	8.7863	84	1
PDAC045	high	1	8.16438	72	1
PDAC046	low	1	1.34247	75	0
PDAC047	low	1	1.08493	79	1
PDAC048	low	1	2.01096	64	1
PDAC049	high	1	0.967123	49	1
PDAC050	high	1	1.07945	69	1
PDAC051	low	1	1	58	1
PDAC052	low	1	0.386301	79	1
PDAC053	low	1	1.13699	79	0
PDAC054	high	1	1.66027	66	1
PDAC055	low	1	2.43562	57	0
PDAC056	high	0	7.99726	73	0
PDAC057	low	1	0.873973	70	1
PDAC058	high	1	0.449315	64	1
PDAC059	high	1	1.73699	71	1
PDAC060	high	0	10.3452	54	1
PDAC061	high	0	8.23014	64	0
PDAC062	low	1	0.876712	74	1
PDAC063	low	1	1.56712	73	0
PDAC064	low	1	1.19178	84	1
PDAC065	high	1	0.706849	64	1
PDAC066	low	1	2.49589	63	1
PDAC067	low	1	0.383562	78	1
PDAC068	low	0	7.4137	52	1
PDAC069	high	0	7.73425	56	1
PDAC070	low	1	2.27397	64	1
PDAC071	high	1	5.83014	64	1
PDAC072	low	1	0.473973	67	1
PDAC073	high	1	7.05205	87	0
PDAC074	high	0	9.65753	71	1
PDAC075	low	1	1.28767	77	1
PDAC076	high	1	3.59452	63	1
PDAC077	low	1	1.06849	69	0
PDAC078	low	1	0.391781	73	1
PDAC079	low	1	0.926027	78	0
PDAC080	high	1	1.55616	80	0
PDAC081	low	1	2.74247	73	0
PDAC082	high	1	2.73973	53	1
PDAC083	low	0	6.88219	73	1
PDAC084	high	0	6.74795	68	0
PDAC085	high	1	6.78904	79	0
PDAC086	low	1	2.20822	69	0
PDAC087	low	0	6.75616	69	1
PDAC088	low	1	1.65205	75	1
PDAC089	low	1	0.0684932	51	1
PDAC090	low	1	1.33699	76	0
PDAC091	low	1	0.616438	67	0
PDAC092	low	1	1.47123	59	0
PDAC093	low	1	0.967123	86	1
PDAC094	high	0	6.39452	66	0
PDAC095	low	1	1.12877	56	1
PDAC096	high	0	6.66027	70	1
PDAC097	low	0	6.38356	67	1
PDAC098	low	1	1.20822	82	1
PDAC099	low	1	0.838356	49	0
PDAC100	low	1	1.72877	88	1
PDAC101	low	1	2.74521	70	1
PDAC102	low	1	4.7863	73	1
PDAC103	low	1	1.91781	77	0
PDAC104	low	0	3.40822	53	1
PDAC105	high	0	6.84384	62	0

## Sheet: Fig.1E
ID	PBRM1 IHC status	DFS 1=yes	DFS.Time (year)	age	sex m=1 F=0				n=104, 1 observation deleted due to missingness.
PDAC001	low	1	0.0630137	58	1
PDAC002	high	1	0.915068	70	1					N	Observed	Expected	(O-E)^2/E	(O-E)^2/V
PDAC003	high	0	11	68	0				PBRM1=high	50	31	43.4	3.54	8.21
PDAC004	high	0	0.945205	79	0				PBRM1=low	54	46	33.6	4.57	8.21
PDAC005	high	1	0.605479	67	1
PDAC006	low	1	2.31781	60	1				Chisq= 8.2 on 1 degrees of freedom, p= 0.004
PDAC007	low	0	11.0438	79	0
PDAC008	low	1	2.0411	78	1
PDAC009	high	1	0.246575	66	0
PDAC010	high	1	1.29315	52	1
PDAC011	high	1	4.8411	71	0
PDAC012	high	1	0.983562	66	1
PDAC013	high	1	0.843836	60	0
PDAC014	high	0	0.572603	75	0
PDAC015	low	1	1	81	0
PDAC016	low	1	3.11781	40	0
PDAC017	high	1	1.16712	86	1
PDAC018	low	1	0.10411	63	0
PDAC019	low	1	1.13699	45	0
PDAC020	high	1	0.317808	69	0
PDAC021	low	1	1.18082	56	0
PDAC022	high	1	0.824658	63	1
PDAC023	high	1	0.682192	77	1
PDAC024	high	1	3.16986	48	1
PDAC025	low	1	0.419178	65	0
PDAC026	high	1	0.805479	45	0
PDAC027	high	1	0.967123	80	0
PDAC028	low	1	2.29041	74	1
PDAC029	high	1	0.386301	68	1
PDAC030	high	0	0.479452	83	1
PDAC031	high	0	9.87945	68	0
PDAC032	high	1	1.31781	63	1
PDAC033	high	1	0.994521	75	0
PDAC034	low	1	0.769863	77	0
PDAC035	high	1	1.88767	69	0
PDAC036	low	0	0.50137	75	0
PDAC037	high	0	0.512329	62	1
PDAC038	low	1	0.0356164	71	1
PDAC039	low	0	3.88219	77	1
PDAC040	high	1	0.641096	65	1
PDAC041	high	1	0.846575	62	1
PDAC042	high	0	9.11233	57	0
PDAC043	high	1	0.142466	70	1
PDAC044	low	1	8.7863	84	1
PDAC045	high	1	1.99452	72	1
PDAC046	low	1	0.161644	75	0
PDAC047	low	1	0.59726	79	1
PDAC048	low	1	0.890411	64	1
PDAC049	high	1	0.654795	49	1
PDAC050	high	1	0.980822	69	1
PDAC051	low	1	0.238356	58	1
PDAC052	low	1	0.232877	79	1
PDAC053	low	1	0.594521	79	0
PDAC054	high	0	1.2274	66	1
PDAC055	low	1	0.980822	57	0
PDAC056	high	0	7.99726	73	0
PDAC057	low	1	0.0575342	70	1
PDAC058	high	1	0.257534	64	1
PDAC059	high	1	0.786301	71	1
PDAC060	high	0	10.3452	54	1
PDAC061	high	0	8.23014	64	0
PDAC062	low	1	0.367123	74	1
PDAC063	low	1	1.20274	73	0
PDAC064	low	1	0.575342	84	1
PDAC065	high	1	0.246575	64	1
PDAC066	low	1	1.16164	63	1
PDAC067	low	1	0.246575	78	1
PDAC068	low	0	7.4137	52	1
PDAC069	high	0	7.73425	56	1
PDAC070	low	1	0.808219	64	1
PDAC071	high	1	3.52603	64	1
PDAC072	low	1	0.2	67	1
PDAC073	high	1	5.06301	87	0
PDAC074	high	0	9.65753	71	1
PDAC075	low	1	0.523288	77	1
PDAC076	high	1	0.827397	63	1
PDAC077	low	1	0.750685	69	0
PDAC078	low	1	0.391781	73	1
PDAC079	low	1	0.545205	78	0
PDAC080	high	0	0.219178	80	0
PDAC081	low	1	0.991781	73	0
PDAC082	high	1	1.66575	53	1
PDAC083	low	0	6.88219	73	1
PDAC084	high	0	6.74795	68	0
PDAC085	high	1	5.08767	79	0
PDAC086	low	1	1.17808	69	0
PDAC087	low	0	6.75616	69	1
PDAC088	low	1	0.520548	75	1
PDAC089	low	1	0.0684932	51	1
PDAC090	low	1	0.358904	76	0
PDAC091	low	1	0.210959	67	0
PDAC092	low	1	0.739726	59	0
PDAC093	low	1	0.435616	86	1
PDAC094	high	0	6.39452	66	0
PDAC095	low	1	0.589041	56	1
PDAC096	high	0	6.66027	70	1
PDAC097	low	0	6.38356	67	1
PDAC098	low	1	0.550685	82	1
PDAC099	low	1	0.189041	49	0
PDAC100	low	1	unknown	88	1
PDAC101	low	1	2.11507	70	1
PDAC102	low	1	2.14247	73	1
PDAC103	low	1	1.10411	77	0
PDAC104	low	1	2.60548	53	1
PDAC105	high	0	6.84384	62	0

## Sheet: Fig.1F
ID	PBRM1 IHC status	Vimentin IHC	OS 1=yes	OS.Time (year)	DFS 1=yes	DFS.Time (year)	age	sex m=1 F=0	pT	pN	pM	pStage	Residual tumor	Tumor grade	lymphatic invasion	venous invasion	Recurrence			n= 105, number of events= 87
PDAC031	high	high	0	9.87945	0	9.87945	68	0	pT1	pN0	pM0	1a	pR0	mod	ly0	v0	No
PDAC094	high	high	0	6.39452	0	6.39452	66	0	pT2	pN0	pM0	1b	pR0	mod	ly0	v0	No				coef	exp(coef)	se(coef)	z	Pr(>|z|)
PDAC085	high	low	1	6.78904	1	5.08767	79	0	pT3	pN0	pM0	2a	pR0	mod	ly0	v0	Yes			sex Male	0.14189	1.15245	0.23637	0.6	0.5483
PDAC071	high	high	1	5.83014	1	3.52603	64	1	pT3	pN0	pM0	2a	pR0	mod	ly0	v0	Yes			age y69<=	0.32196	1.37983	0.24968	1.29	0.19722
PDAC035	high	high	1	2.91781	1	1.88767	69	0	pT2	pN1	pM0	2b	pR0	mod	ly0	v0	Yes			Tumorgrade por	0.13283	1.14205	0.31571	0.421	0.67395
PDAC017	high	high	1	1.25753	1	1.16712	86	1	pT3	pN1	pM0	2b	pR0	mod	ly0	v0	Yes			ly ly1-3	0.77951	2.1804	0.27241	2.862	0.00422
PDAC033	high	low	1	1.56438	1	0.994521	75	0	pT3	pN1	pM0	2b	pR0	mod	ly0	v0	Yes			v v1-3	-0.03025	0.9702	0.28162	-0.107	0.91446
PDAC050	high	high	1	1.07945	1	0.980822	69	1	pT2	pN1	pM1	4	pR0	mod	ly0	v0	Yes			pT pT3, 4	-0.10479	0.90051	0.35743	-0.293	0.76938
PDAC032	high	low	1	4.87945	1	1.31781	63	1	pT3	pN1	pM1	4	pR0	mod	ly0	v0	Yes			pN pN1	0.4357	1.54605	0.29478	1.478	0.13939
PDAC105	high	high	0	6.84384	0	6.84384	62	0	pT1	pN0	pM0	1a	pR0	well	ly0	v0	No			pM pM1	0.36356	1.43845	0.6487	0.56	0.57517
PDAC042	high	low	0	9.11233	0	9.11233	57	0	pT3	pN0	pM0	2a	pR0	well	ly0	v0	No			PBRM1 low	0.55951	1.74982	0.26443	2.116	0.03435
PDAC056	high	low	0	7.99726	0	7.99726	73	0	pT3	pN0	pM0	2a	pR0	well	ly0	v0	No			Residual pR1, 2	0.6916	1.9969	0.34233	2.02	0.04335
PDAC060	high	high	0	10.3452	0	10.3452	54	1	pT3	pN0	pM0	2a	pR0	well	ly0	v0	No			Recurrence Yes	1.81543	6.14369	0.41165	4.41	1.03e-05
PDAC096	high	low	0	6.66027	0	6.66027	70	1	pT3	pN0	pM0	2a	pR0	well	ly0	v0	No
PDAC080	high	low	1	1.55616	0	0.219178	80	0	pT3	pN1	pM0	2b	pR0	well	ly0	v0	No
PDAC074	high	low	0	9.65753	0	9.65753	71	1	pT3	pN1	pM0	2b	pR0	well	ly0	v0	No
PDAC020	high	low	1	2.3726	1	0.317808	69	0	pT3	pN1	pM0	2b	pR0	well	ly0	v0	Yes				exp(coef)	exp(-coef)	lower .95	upper .95
PDAC026	high	low	1	1.07945	1	0.805479	45	0	pT3	pN1	pM0	2b	pR0	mod	ly1	v0	Yes			sex Male	1.1525	0.867713	0.7252	1.832
PDAC049	high	low	1	0.967123	1	0.654795	49	1	pT3	pN1	pM0	2b	pR1	mod	ly1	v0	Yes			age y69<=	1.3798	0.724727	0.8459	2.251
PDAC058	high	low	1	0.449315	1	0.257534	64	1	pT3	pN1	pM0	2b	pR1	mod	ly1	v0	Yes			Tumorgrade por	1.1421	0.875617	0.6151	2.12
PDAC041	high	low	1	1.67397	1	0.846575	62	1	pT3	pN1	pM0	2b	pR1	mod	ly1	v0	Yes			ly ly1-3	2.1804	0.458632	1.2784	3.719
PDAC040	high	low	1	1.57534	1	0.641096	65	1	pT3	pN1	pM0	2b	pR1	mod	ly3	v0	Yes			v v1-3	0.9702	1.03071	0.5587	1.685
PDAC069	high	low	0	7.73425	0	7.73425	56	1	pT2	pN0	pM0	1b	pR0	mod	ly0	v1	No			pT pT3, 4	0.9005	1.11048	0.4469	1.814
PDAC030	high	low	1	1.16438	0	0.479452	83	1	pT3	pN0	pM0	2a	pR0	mod	ly0	v1	No			pN pN1	1.546	0.646812	0.8676	2.755
PDAC003	high	low	0	11	0	11	68	0	pT3	pN1	pM0	2b	pR0	mod	ly0	v1	No			pM pM1	1.4384	0.695195	0.4034	5.129
PDAC084	high	low	0	6.74795	0	6.74795	68	0	pT3	pN1	pM0	2b	pR0	mod	ly0	v1	No			PBRM1 low	1.7498	0.571487	1.0421	2.938
PDAC023	high	low	1	3.30959	1	0.682192	77	1	pT2	pN0	pM0	1b	pR0	mod	ly0	v1	Yes			Residual pR1, 2	1.9969	0.500775	1.0209	3.906
PDAC005	high	low	1	2.45205	1	0.605479	67	1	pT3	pN0	pM0	2a	pR0	mod	ly0	v1	Yes			Recurrence Yes	6.1437	0.162769	2.7418	13.766
PDAC024	high	high	1	10.4795	1	3.16986	48	1	pT3	pN0	pM0	2a	pR0	mod	ly0	v1	Yes
PDAC010	high	high	1	3.81096	1	1.29315	52	1	pT3	pN1	pM0	2b	pR0	mod	ly0	v1	Yes
PDAC045	high	low	1	8.16438	1	1.99452	72	1	pT3	pN1	pM0	2b	pR0	mod	ly0	v1	Yes
PDAC065	high	low	1	0.706849	1	0.246575	64	1	pT3	pN0	pM0	2a	pR1	mod	ly0	v1	Yes
PDAC002	high	low	1	1.5863	1	0.915068	70	1	pT3	pN0	pM0	2a	pR0	well	ly0	v1	Yes
PDAC073	high	low	1	7.05205	1	5.06301	87	0	pT3	pN1	pM0	2b	pR0	well	ly0	v1	Yes
PDAC076	high	low	1	3.59452	1	0.827397	63	1	pT3	pN1	pM0	2b	pR0	well	ly0	v1	Yes
PDAC037	high	high	1	0.660274	0	0.512329	62	1	pT3	pN1	pM0	2b	pR0	mod	ly1	v1	No
PDAC082	high	low	1	2.73973	1	1.66575	53	1	pT3	pN1	pM0	2b	pR0	mod	ly1	v1	Yes
PDAC027	high	low	1	2	1	0.967123	80	0	pT4	pN1	pM0	3	pR0	mod	ly1	v1	Yes
PDAC029	high	low	1	1.4411	1	0.386301	68	1	pT2	pN1	pM0	2b	pR0	por	ly1	v1	Yes
PDAC022	high	high	1	0.994521	1	0.824658	63	1	pT3	pN1	pM0	2b	pR0	por	ly1	v1	Yes
PDAC043	high	low	1	0.336986	1	0.142466	70	1	pT3	pN1	pM0	2b	pR0	por	ly1	v1	Yes
PDAC059	high	high	1	1.73699	1	0.786301	71	1	pT3	pN1	pM0	2b	pR0	well	ly1	v1	Yes
PDAC004	high	low	1	1.12603	0	0.945205	79	0	pT3	pN1	pM0	2b	pR0	well	ly0	v2	No
PDAC061	high	high	0	8.23014	0	8.23014	64	0	pT3	pN1	pM0	2b	pR0	mod	ly1	v2	No
PDAC011	high	low	1	5.49041	1	4.8411	71	0	pT3	pN1	pM0	2b	pR0	mod	ly1	v2	Yes
PDAC012	high	high	1	1.38904	1	0.983562	66	1	pT3	pN1	pM0	2b	pR0	mod	ly1	v2	Yes
PDAC013	high	low	1	2.61096	1	0.843836	60	0	pT3	pN1	pM0	2b	pR1	mod	ly1	v2	Yes
PDAC054	high	low	1	1.66027	0	1.2274	66	1	pT3	pN0	pM0	2a	pR0	mod	ly2	v2	No
PDAC014	high	high	1	1.43562	0	0.572603	75	0	pT3	pN1	pM0	2b	pR0	mod	ly1	v3	No
PDAC009	high	low	1	0.772603	1	0.246575	66	0	pT3	pN1	pM0	2b	pR0	mod	ly1	v3	Yes
PDAC068	low	low	0	7.4137	0	7.4137	52	1	pT3	pN1	pM0	2b	pR0	mod	ly0	v0	No
PDAC063	low	high	1	1.56712	1	1.20274	73	0	pT2	pN0	pM0	1b	pR0	mod	ly0	v0	Yes
PDAC047	low	high	1	1.08493	1	0.59726	79	1	pT3	pN0	pM0	2a	pR0	mod	ly0	v0	Yes
PDAC098	low	high	1	1.20822	1	0.550685	82	1	pT3	pN0	pM0	2a	pR0	mod	ly0	v0	Yes
PDAC093	low	high	1	0.967123	1	0.435616	86	1	pT3	pN1	pM0	2b	pR0	mod	ly0	v0	Yes
PDAC089	low	high	1	0.0684932	1	0.0684932	51	1	pT1	pN1	pM0	2b	pR1	mod	ly0	v0	unknown
PDAC046	low	high	1	1.34247	1	0.161644	75	0	pT3	pN1	pM0	2b	pR1	mod	ly0	v0	Yes
PDAC078	low	high	1	0.391781	1	0.391781	73	1	pT1	pN0	pM0	1a	pR0	por	ly0	v0	unknown
PDAC066	low	high	1	2.49589	1	1.16164	63	1	pT3	pN0	pM0	2a	pR0	por	ly0	v0	Yes
PDAC062	low	high	1	0.876712	1	0.367123	74	1	pT2	pN1	pM0	2b	pR0	por	ly0	v0	Yes
PDAC101	low	high	1	2.74521	1	2.11507	70	1	pT3	pN1	pM0	2b	pR1	por	ly0	v0	Yes
PDAC097	low	high	0	6.38356	0	6.38356	67	1	pT3	pN0	pM0	2a	pR0	well	ly0	v0	No
PDAC087	low	low	0	6.75616	0	6.75616	69	1	pT3	pN0	pM0	2a	pR0	well	ly0	v0	No
PDAC044	low	high	1	8.7863	1	8.7863	84	1	pT3	pN0	pM0	2a	pR0	well	ly0	v0	No
PDAC028	low	high	1	4.46575	1	2.29041	74	1	pT1	pN0	pM0	1a	pR0	well	ly0	v0	Yes
PDAC039	low	high	1	4.79726	0	3.88219	77	1	pT3	pN1	pM0	2b	pR0	mod	ly1	v0	No
PDAC091	low	low	1	0.616438	1	0.210959	67	0	pT2	pN1	pM0	2b	pR0	mod	ly1	v0	Yes
PDAC053	low	low	1	1.13699	1	0.594521	79	0	pT2	pN0	pM0	1b	pR0	por	ly1	v0	Yes
PDAC090	low	high	1	1.33699	1	0.358904	76	0	pT2	pN1	pM0	2b	pR0	well	ly1	v0	Yes
PDAC072	low	high	1	0.473973	1	0.2	67	1	pT3	pN1	pM0	2b	pR1	mod	ly2	v0	Yes
PDAC007	low	low	0	11.0438	0	11.0438	79	0	pT3	pN0	pM0	2a	pR0	mod	ly0	v1	No
PDAC038	low	high	1	0.0356164	1	0.0356164	71	1	pT3	pN1	pM0	2b	pR0	mod	ly0	v1	unknown
PDAC016	low	high	1	6.92329	1	3.11781	40	0	pT3	pN0	pM0	2a	pR0	mod	ly0	v1	Yes
PDAC034	low	low	1	1	1	0.769863	77	0	pT3	pN0	pM0	2a	pR0	mod	ly0	v1	Yes
PDAC079	low	high	1	0.926027	1	0.545205	78	0	pT3	pN0	pM0	2a	pR0	mod	ly0	v1	Yes
PDAC081	low	low	1	2.74247	1	0.991781	73	0	pT3	pN1	pM0	2b	pR0	mod	ly0	v1	Yes
PDAC051	low	low	1	1	1	0.238356	58	1	pT3	pN1	pM0	2b	pR0	mod	ly0	v1	Yes
PDAC057	low	high	1	0.873973	1	0.0575342	70	1	pT3	pN1	pM0	2b	pR0	mod	ly0	v1	Yes
PDAC008	low	high	1	2.50685	1	2.0411	78	1	pT3	pN1	pM0	2b	pR0	mod	ly0	v1	Yes
PDAC064	low	low	1	1.19178	1	0.575342	84	1	pT3	pN1	pM0	2b	pR1	mod	ly0	v1	Yes
PDAC077	low	high	1	1.06849	1	0.750685	69	0	pT4	pN0	pM0	3	pR1	mod	ly0	v1	Yes
PDAC019	low	high	1	6.69589	1	1.13699	45	0	pT2	pN0	pM0	1b	pR0	por	ly0	v1	Yes
PDAC052	low	high	1	0.386301	1	0.232877	79	1	pT3	pN1	pM0	2b	pR0	por	ly0	v1	Yes
PDAC075	low	low	1	1.28767	1	0.523288	77	1	pT3	pN1	pM1	4	pR0	por	ly0	v1	Yes
PDAC055	low	high	1	2.43562	1	0.980822	57	0	pT3	pN0	pM0	2a	pR1	por	ly0	v1	Yes
PDAC018	low	high	1	0.380822	1	0.10411	63	0	pT3	pN1	pM0	2b	pR2	por	ly0	v1	Yes
PDAC048	low	high	1	2.01096	1	0.890411	64	1	pT3	pN1	pM0	2b	pR0	well	ly0	v1	Yes
PDAC036	low	high	1	0.882192	0	0.50137	75	0	pT3	pN1	pM0	2b	pR0	mod	ly1	v1	No
PDAC021	low	low	1	2.62466	1	1.18082	56	0	pT3	pN1	pM0	2b	pR0	mod	ly1	v1	Yes
PDAC088	low	high	1	1.65205	1	0.520548	75	1	pT3	pN1	pM0	2b	pR0	mod	ly1	v1	Yes
PDAC006	low	high	1	2.67123	1	2.31781	60	1	pT3	pN1	pM0	2b	pR0	por	ly1	v1	Yes
PDAC104	low	high	0	3.40822	1	2.60548	53	1	pT3	pN0	pM0	2a	pR0	mod	ly0	v2	Yes
PDAC095	low	high	1	1.12877	1	0.589041	56	1	pT3	pN0	pM0	2a	pR0	mod	ly0	v2	Yes
PDAC103	low	high	1	1.91781	1	1.10411	77	0	pT2	pN1	pM0	2b	pR0	mod	ly0	v2	Yes
PDAC086	low	high	1	2.20822	1	1.17808	69	0	pT3	pN1	pM0	2b	pR0	mod	ly0	v2	Yes
PDAC015	low	low	1	1.99452	1	1	81	0	pT3	pN1	pM0	2b	pR0	mod	ly0	v2	Yes
PDAC102	low	high	1	4.7863	1	2.14247	73	1	pT3	pN1	pM0	2b	pR0	mod	ly0	v2	Yes
PDAC100	low	high	1	1.72877	1	unknown	88	1	pT1	pN0	pM0	1a	pR0	por	ly0	v2	Yes
PDAC092	low	high	1	1.47123	1	0.739726	59	0	pT3	pN0	pM0	2a	pR0	por	ly0	v2	Yes
PDAC025	low	high	1	1.48767	1	0.419178	65	0	pT3	pN1	pM0	2b	pR0	por	ly0	v2	Yes
PDAC083	low	high	0	6.88219	0	6.88219	73	1	pT3	pN0	pM0	2a	pR0	mod	ly1	v2	No
PDAC070	low	high	1	2.27397	1	0.808219	64	1	pT3	pN0	pM0	2a	pR0	por	ly1	v2	Yes
PDAC067	low	low	1	0.383562	1	0.246575	78	1	pT3	pN1	pM0	2b	pR1	mod	ly2	v2	Yes
PDAC001	low	high	1	0.534247	1	0.0630137	58	1	pT3	pN1	pM0	2b	pR0	por	ly0	v3	Yes
PDAC099	low	high	1	0.838356	1	0.189041	49	0	pT3	pN1	pM0	2b	pR1	por	ly3	v3	Yes

## Sheet: Fig.1G
Sample Id	PBRM1: mRNA expression (RNA Seq V2 RSEM)	Copy Number Alterations	mRNA Bailey Clusters, 1squamous 2immunogenic 3progenitor 4ADEX	Tumor Grade				Tukey multiple comparisons of means 95% family-wise confidence level
TCGA-FB-AAQ1-01	432.675	PBRM1: Deep Deletion	4	Grade 3 - Poorly differentiated (49% or less of tumor composed of glands)
TCGA-2J-AAB1-01	879.512	PBRM1: Diploid	3	Grade 2 - Moderately differentiated (50% to 95% of tumor composed of glands)					p adj
TCGA-2J-AAB4-01	855.219	PBRM1: Diploid	3	Grade 2 - Moderately differentiated (50% to 95% of tumor composed of glands)				Shallow Deletion-Deep Deletion	0.579615
TCGA-2J-AABA-01	920.62	PBRM1: Diploid	3	Grade 2 - Moderately differentiated (50% to 95% of tumor composed of glands)				Diploid-Deep Deletion	0.142634
TCGA-2J-AABF-01	1347.39	PBRM1: Diploid	3	Grade 3 - Poorly differentiated (49% or less of tumor composed of glands)				Gain-Deep Deletion	0.0235449
TCGA-2J-AABH-01	814.895	PBRM1: Diploid	3	Grade 2 - Moderately differentiated (50% to 95% of tumor composed of glands)				Diploid-Shallow Deletion	3.8e-05
TCGA-2J-AABK-01	866.294	PBRM1: Diploid	3	Grade 2 - Moderately differentiated (50% to 95% of tumor composed of glands)				Gain-Shallow Deletion	0.0007487
TCGA-2J-AABR-01	1182.44	PBRM1: Diploid	4	Grade 2 - Moderately differentiated (50% to 95% of tumor composed of glands)				Gain-Diploid	0.137082
TCGA-2J-AABT-01	1275.34	PBRM1: Diploid	2	Grade 2 - Moderately differentiated (50% to 95% of tumor composed of glands)
TCGA-2J-AABV-01	434.646	PBRM1: Diploid	4	Grade 2 - Moderately differentiated (50% to 95% of tumor composed of glands)
TCGA-2L-AAQA-01	1069.78	PBRM1: Diploid	3	Grade 2 - Moderately differentiated (50% to 95% of tumor composed of glands)
TCGA-2L-AAQE-01	1082.95	PBRM1: Diploid	1	Grade 3 - Poorly differentiated (49% or less of tumor composed of glands)
TCGA-3A-A9I7-01	941.674	PBRM1: Diploid	2	Grade 3 - Poorly differentiated (49% or less of tumor composed of glands)
TCGA-3A-A9I9-01	818.697	PBRM1: Diploid	4	Grade 3 - Poorly differentiated (49% or less of tumor composed of glands)
TCGA-3A-A9IH-01	862.646	PBRM1: Diploid	3	Grade 1 - Well differentiated (greater than 95% of tumor composed of glands)
TCGA-3A-A9IU-01	1022.41	PBRM1: Diploid	1	Grade 3 - Poorly differentiated (49% or less of tumor composed of glands)
TCGA-3A-A9IX-01	1302.71	PBRM1: Diploid	4	Grade 2 - Moderately differentiated (50% to 95% of tumor composed of glands)
TCGA-3A-A9IZ-01	1058.74	PBRM1: Diploid	1	Grade 1 - Well differentiated (greater than 95% of tumor composed of glands)
TCGA-3E-AAAY-01	780.107	PBRM1: Diploid	4	Grade 2 - Moderately differentiated (50% to 95% of tumor composed of glands)
TCGA-3E-AAAZ-01	1106.58	PBRM1: Diploid	3	Grade 2 - Moderately differentiated (50% to 95% of tumor composed of glands)
TCGA-F2-6879-01	1267.37	PBRM1: Diploid	3	Grade 3 - Poorly differentiated (49% or less of tumor composed of glands)
TCGA-F2-A44G-01	1115.34	PBRM1: Diploid	3	Grade 3 - Poorly differentiated (49% or less of tumor composed of glands)
TCGA-F2-A7TX-01	934.477	PBRM1: Diploid	4	Grade 3 - Poorly differentiated (49% or less of tumor composed of glands)
TCGA-F2-A8YN-01	901.792	PBRM1: Diploid	3	Grade 2 - Moderately differentiated (50% to 95% of tumor composed of glands)
TCGA-FB-A4P5-01	982.749	PBRM1: Diploid	4	Grade 2 - Moderately differentiated (50% to 95% of tumor composed of glands)
TCGA-FB-A545-01	934.141	PBRM1: Diploid	1	Grade 3 - Poorly differentiated (49% or less of tumor composed of glands)
TCGA-FB-A78T-01	809.405	PBRM1: Diploid	3	Grade 2 - Moderately differentiated (50% to 95% of tumor composed of glands)
TCGA-FB-AAPS-01	880.69	PBRM1: Diploid	2	Grade 3 - Poorly differentiated (49% or less of tumor composed of glands)
TCGA-FB-AAQ0-01	715.233	PBRM1: Diploid	3	Grade 3 - Poorly differentiated (49% or less of tumor composed of glands)
TCGA-FB-AAQ2-01	787.808	PBRM1: Diploid	1	Grade 3 - Poorly differentiated (49% or less of tumor composed of glands)
TCGA-FB-AAQ3-01	539.162	PBRM1: Diploid	3	Grade 2 - Moderately differentiated (50% to 95% of tumor composed of glands)
TCGA-H6-8124-01	1694.21	PBRM1: Diploid	1	Grade 3 - Poorly differentiated (49% or less of tumor composed of glands)
TCGA-H6-A45N-01	1177.71	PBRM1: Diploid	4	Grade 2 - Moderately differentiated (50% to 95% of tumor composed of glands)
TCGA-HV-A5A3-01	814.48	PBRM1: Diploid	1	Grade 2 - Moderately differentiated (50% to 95% of tumor composed of glands)
TCGA-HV-A5A4-01	1005.91	PBRM1: Diploid	3	Grade 2 - Moderately differentiated (50% to 95% of tumor composed of glands)
TCGA-HV-A5A5-01	913.923	PBRM1: Diploid	4	Grade 3 - Poorly differentiated (49% or less of tumor composed of glands)
TCGA-HV-A5A6-01	1015.52	PBRM1: Diploid	1	Grade 2 - Moderately differentiated (50% to 95% of tumor composed of glands)
TCGA-HV-A7OL-01	485.521	PBRM1: Diploid	3	Grade 2 - Moderately differentiated (50% to 95% of tumor composed of glands)
TCGA-HV-AA8V-01	946.654	PBRM1: Diploid	1	Grade 2 - Moderately differentiated (50% to 95% of tumor composed of glands)
TCGA-HZ-7919-01	1465.97	PBRM1: Diploid	3	Grade 2 - Moderately differentiated (50% to 95% of tumor composed of glands)
TCGA-HZ-7926-01	1763.72	PBRM1: Diploid	3	Grade 2 - Moderately differentiated (50% to 95% of tumor composed of glands)
TCGA-HZ-8001-01	597.137	PBRM1: Diploid	2	Grade 3 - Poorly differentiated (49% or less of tumor composed of glands)
TCGA-HZ-8002-01	1762.92	PBRM1: Diploid	4	Grade 3 - Poorly differentiated (49% or less of tumor composed of glands)
TCGA-HZ-8003-01	1589.93	PBRM1: Diploid	4	Grade 2 - Moderately differentiated (50% to 95% of tumor composed of glands)
TCGA-HZ-8315-01	1313.14	PBRM1: Diploid	4	Grade 2 - Moderately differentiated (50% to 95% of tumor composed of glands)
TCGA-HZ-8317-01	1561.87	PBRM1: Diploid	4	Grade 2 - Moderately differentiated (50% to 95% of tumor composed of glands)
TCGA-HZ-8519-01	1288.65	PBRM1: Diploid	2	Grade 3 - Poorly differentiated (49% or less of tumor composed of glands)
TCGA-HZ-8636-01	1553.09	PBRM1: Diploid	2	Grade 2 - Moderately differentiated (50% to 95% of tumor composed of glands)
TCGA-HZ-A49G-01	894.42	PBRM1: Diploid	4	Grade 3 - Poorly differentiated (49% or less of tumor composed of glands)
TCGA-HZ-A49H-01	959.823	PBRM1: Diploid	4	Grade 2 - Moderately differentiated (50% to 95% of tumor composed of glands)
TCGA-HZ-A49I-01	870.857	PBRM1: Diploid	3	Grade 2 - Moderately differentiated (50% to 95% of tumor composed of glands)
TCGA-HZ-A4BH-01	1691.38	PBRM1: Diploid	2	Grade 3 - Poorly differentiated (49% or less of tumor composed of glands)
TCGA-HZ-A77P-01	1355.44	PBRM1: Diploid	4	Grade 3 - Poorly differentiated (49% or less of tumor composed of glands)
TCGA-HZ-A77Q-01	1116.92	PBRM1: Diploid	2	Grade 3 - Poorly differentiated (49% or less of tumor composed of glands)
TCGA-HZ-A8P0-01	910.26	PBRM1: Diploid	4	Grade 2 - Moderately differentiated (50% to 95% of tumor composed of glands)
TCGA-IB-7644-01	1484.36	PBRM1: Diploid	3	Grade 2 - Moderately differentiated (50% to 95% of tumor composed of glands)
TCGA-IB-7645-01	1190.44	PBRM1: Diploid	2	Grade 2 - Moderately differentiated (50% to 95% of tumor composed of glands)
TCGA-IB-7649-01	1336.96	PBRM1: Diploid	4	Grade 3 - Poorly differentiated (49% or less of tumor composed of glands)
TCGA-IB-7651-01	1035.03	PBRM1: Diploid	2	Grade 3 - Poorly differentiated (49% or less of tumor composed of glands)
TCGA-IB-7652-01	1578.58	PBRM1: Diploid	4	Grade 2 - Moderately differentiated (50% to 95% of tumor composed of glands)
TCGA-IB-7885-01	900.562	PBRM1: Diploid	1	Grade 3 - Poorly differentiated (49% or less of tumor composed of glands)
TCGA-IB-7888-01	1416.62	PBRM1: Diploid	2	Grade 2 - Moderately differentiated (50% to 95% of tumor composed of glands)
TCGA-IB-7889-01	787.804	PBRM1: Diploid	4	Grade 2 - Moderately differentiated (50% to 95% of tumor composed of glands)
TCGA-IB-7891-01	1629.68	PBRM1: Diploid	4	Grade 2 - Moderately differentiated (50% to 95% of tumor composed of glands)
TCGA-IB-7897-01	1968.92	PBRM1: Diploid	2	Grade 2 - Moderately differentiated (50% to 95% of tumor composed of glands)
TCGA-IB-8126-01	1299.58	PBRM1: Diploid	4	Grade 2 - Moderately differentiated (50% to 95% of tumor composed of glands)
TCGA-IB-A5SO-01	869.818	PBRM1: Diploid	2	Grade 2 - Moderately differentiated (50% to 95% of tumor composed of glands)
TCGA-IB-A5SQ-01	866.094	PBRM1: Diploid	2	Grade 3 - Poorly differentiated (49% or less of tumor composed of glands)
TCGA-IB-A5SS-01	1041.84	PBRM1: Diploid	1	Grade 3 - Poorly differentiated (49% or less of tumor composed of glands)
TCGA-IB-A5ST-01	1038.88	PBRM1: Diploid	2	Grade 2 - Moderately differentiated (50% to 95% of tumor composed of glands)
TCGA-IB-A6UF-01	981.02	PBRM1: Diploid	1	Grade 3 - Poorly differentiated (49% or less of tumor composed of glands)
TCGA-IB-A7M4-01	1059.09	PBRM1: Diploid	1	Grade 3 - Poorly differentiated (49% or less of tumor composed of glands)
TCGA-IB-AAUM-01	1007.17	PBRM1: Diploid	4	Grade 2 - Moderately differentiated (50% to 95% of tumor composed of glands)
TCGA-IB-AAUN-01	1270.38	PBRM1: Diploid	4	Grade 3 - Poorly differentiated (49% or less of tumor composed of glands)
TCGA-IB-AAUP-01	1358.7	PBRM1: Diploid	2	Grade 2 - Moderately differentiated (50% to 95% of tumor composed of glands)
TCGA-IB-AAUQ-01	863.52	PBRM1: Diploid	1	Grade 3 - Poorly differentiated (49% or less of tumor composed of glands)
TCGA-IB-AAUR-01	1158.7	PBRM1: Diploid	2	Grade 2 - Moderately differentiated (50% to 95% of tumor composed of glands)
TCGA-IB-AAUS-01	968.643	PBRM1: Diploid	2	Grade 2 - Moderately differentiated (50% to 95% of tumor composed of glands)
TCGA-IB-AAUT-01	931.22	PBRM1: Diploid	4	Grade 4 - Undifferentiated
TCGA-LB-A9Q5-01	1028.55	PBRM1: Diploid	4	Grade 3 - Poorly differentiated (49% or less of tumor composed of glands)
TCGA-OE-A75W-01	495.035	PBRM1: Diploid	3	Grade 3 - Poorly differentiated (49% or less of tumor composed of glands)
TCGA-PZ-A5RE-01	632.053	PBRM1: Diploid	3	Grade 3 - Poorly differentiated (49% or less of tumor composed of glands)
TCGA-Q3-A5QY-01	952.523	PBRM1: Diploid	2	Grade 3 - Poorly differentiated (49% or less of tumor composed of glands)
TCGA-Q3-AA2A-01	788.032	PBRM1: Diploid	3	Grade 2 - Moderately differentiated (50% to 95% of tumor composed of glands)
TCGA-RB-A7B8-01	915.173	PBRM1: Diploid	3	Grade 2 - Moderately differentiated (50% to 95% of tumor composed of glands)
TCGA-S4-A8RM-01	1077.34	PBRM1: Diploid	3	Grade 2 - Moderately differentiated (50% to 95% of tumor composed of glands)
TCGA-S4-A8RO-01	807.871	PBRM1: Diploid	1	Grade 3 - Poorly differentiated (49% or less of tumor composed of glands)
TCGA-S4-A8RP-01	1028.59	PBRM1: Diploid	3	Grade 2 - Moderately differentiated (50% to 95% of tumor composed of glands)
TCGA-US-A774-01	977.263	PBRM1: Diploid	4	Grade 2 - Moderately differentiated (50% to 95% of tumor composed of glands)
TCGA-US-A776-01	1047.04	PBRM1: Diploid	3	Grade 1 - Well differentiated (greater than 95% of tumor composed of glands)
TCGA-US-A779-01	763.755	PBRM1: Diploid	3	Grade 2 - Moderately differentiated (50% to 95% of tumor composed of glands)
TCGA-US-A77E-01	788.21	PBRM1: Diploid	3	Grade 3 - Poorly differentiated (49% or less of tumor composed of glands)
TCGA-US-A77G-01	983.113	PBRM1: Diploid	3	Grade 2 - Moderately differentiated (50% to 95% of tumor composed of glands)
TCGA-XD-AAUG-01	1093.92	PBRM1: Diploid	2	Grade 3 - Poorly differentiated (49% or less of tumor composed of glands)
TCGA-XD-AAUH-01	986.465	PBRM1: Diploid	2	Grade 3 - Poorly differentiated (49% or less of tumor composed of glands)
TCGA-XD-AAUI-01	842.992	PBRM1: Diploid	2	Grade 3 - Poorly differentiated (49% or less of tumor composed of glands)
TCGA-XD-AAUL-01	951.351	PBRM1: Diploid	1	Grade 2 - Moderately differentiated (50% to 95% of tumor composed of glands)
TCGA-XN-A8T3-01	1156.65	PBRM1: Diploid	4	Grade 2 - Moderately differentiated (50% to 95% of tumor composed of glands)
TCGA-XN-A8T5-01	966.627	PBRM1: Diploid	2	Grade 3 - Poorly differentiated (49% or less of tumor composed of glands)
TCGA-YB-A89D-01	1006.68	PBRM1: Diploid	3	Grade 2 - Moderately differentiated (50% to 95% of tumor composed of glands)
TCGA-Z5-AAPL-01	1281.48	PBRM1: Diploid	2	Grade 2 - Moderately differentiated (50% to 95% of tumor composed of glands)
TCGA-2J-AAB6-01	1085.96	PBRM1: Gain	1	Grade 3 - Poorly differentiated (49% or less of tumor composed of glands)
TCGA-3A-A9J0-01	1166.62	PBRM1: Gain	3	Grade 1 - Well differentiated (greater than 95% of tumor composed of glands)
TCGA-IB-7646-01	1462.44	PBRM1: Gain	1	Grade 3 - Poorly differentiated (49% or less of tumor composed of glands)
TCGA-IB-7893-01	1769.12	PBRM1: Gain	1	Grade 3 - Poorly differentiated (49% or less of tumor composed of glands)
TCGA-IB-A6UG-01	1248.04	PBRM1: Gain	4	Grade 3 - Poorly differentiated (49% or less of tumor composed of glands)
TCGA-2J-AAB8-01	922.209	PBRM1: Shallow Deletion	3	Grade 2 - Moderately differentiated (50% to 95% of tumor composed of glands)
TCGA-2J-AABI-01	457.91	PBRM1: Shallow Deletion	1	Grade 3 - Poorly differentiated (49% or less of tumor composed of glands)
TCGA-2J-AABO-01	668.269	PBRM1: Shallow Deletion	4	Grade 3 - Poorly differentiated (49% or less of tumor composed of glands)
TCGA-2J-AABU-01	569.869	PBRM1: Shallow Deletion	1	Grade 3 - Poorly differentiated (49% or less of tumor composed of glands)
TCGA-2L-AAQI-01	966.36	PBRM1: Shallow Deletion	3	Grade 3 - Poorly differentiated (49% or less of tumor composed of glands)
TCGA-2L-AAQJ-01	819.802	PBRM1: Shallow Deletion	3	Grade 3 - Poorly differentiated (49% or less of tumor composed of glands)
TCGA-2L-AAQL-01	479.958	PBRM1: Shallow Deletion	3	Grade 3 - Poorly differentiated (49% or less of tumor composed of glands)
TCGA-3A-A9I5-01	461.585	PBRM1: Shallow Deletion	4	Grade 2 - Moderately differentiated (50% to 95% of tumor composed of glands)
TCGA-3A-A9IB-01	682.455	PBRM1: Shallow Deletion	1	Grade 3 - Poorly differentiated (49% or less of tumor composed of glands)
TCGA-3A-A9IC-01	687.901	PBRM1: Shallow Deletion	1	Grade 2 - Moderately differentiated (50% to 95% of tumor composed of glands)
TCGA-F2-A44H-01	815.436	PBRM1: Shallow Deletion	4	Grade 2 - Moderately differentiated (50% to 95% of tumor composed of glands)
TCGA-FB-A5VM-01	381.847	PBRM1: Shallow Deletion	1	Grade 3 - Poorly differentiated (49% or less of tumor composed of glands)
TCGA-FB-AAPQ-01	493.592	PBRM1: Shallow Deletion	3	Grade 2 - Moderately differentiated (50% to 95% of tumor composed of glands)
TCGA-FB-AAPU-01	830.891	PBRM1: Shallow Deletion	3	Grade 2 - Moderately differentiated (50% to 95% of tumor composed of glands)
TCGA-FB-AAPY-01	630.011	PBRM1: Shallow Deletion	3	Grade 2 - Moderately differentiated (50% to 95% of tumor composed of glands)
TCGA-FB-AAPZ-01	892.107	PBRM1: Shallow Deletion	1	Grade 2 - Moderately differentiated (50% to 95% of tumor composed of glands)
TCGA-FB-AAQ6-01	512.676	PBRM1: Shallow Deletion	3	Grade 2 - Moderately differentiated (50% to 95% of tumor composed of glands)
TCGA-HV-AA8X-01	644.91	PBRM1: Shallow Deletion	3	Grade 1 - Well differentiated (greater than 95% of tumor composed of glands)
TCGA-HZ-7922-01	1548.61	PBRM1: Shallow Deletion	4	Grade 3 - Poorly differentiated (49% or less of tumor composed of glands)
TCGA-HZ-7925-01	1009.1	PBRM1: Shallow Deletion	2	Grade 2 - Moderately differentiated (50% to 95% of tumor composed of glands)
TCGA-HZ-8005-01	1076.33	PBRM1: Shallow Deletion	1	Grade 3 - Poorly differentiated (49% or less of tumor composed of glands)
TCGA-HZ-8637-01	1095.74	PBRM1: Shallow Deletion	2	Grade 3 - Poorly differentiated (49% or less of tumor composed of glands)
TCGA-HZ-A4BK-01	735.776	PBRM1: Shallow Deletion	3	Grade 3 - Poorly differentiated (49% or less of tumor composed of glands)
TCGA-HZ-A77O-01	949.922	PBRM1: Shallow Deletion	4	Grade 3 - Poorly differentiated (49% or less of tumor composed of glands)
TCGA-HZ-A8P1-01	654.491	PBRM1: Shallow Deletion	3	Grade 2 - Moderately differentiated (50% to 95% of tumor composed of glands)
TCGA-HZ-A9TJ-01	790.405	PBRM1: Shallow Deletion	3	Grade 2 - Moderately differentiated (50% to 95% of tumor composed of glands)
TCGA-IB-7647-01	1197.07	PBRM1: Shallow Deletion	2	Grade 3 - Poorly differentiated (49% or less of tumor composed of glands)
TCGA-IB-7886-01	1347.5	PBRM1: Shallow Deletion	3	Grade 3 - Poorly differentiated (49% or less of tumor composed of glands)
TCGA-IB-7887-01	673.031	PBRM1: Shallow Deletion	3	Grade 2 - Moderately differentiated (50% to 95% of tumor composed of glands)
TCGA-IB-7890-01	1302.12	PBRM1: Shallow Deletion	1	Grade 3 - Poorly differentiated (49% or less of tumor composed of glands)
TCGA-IB-8127-01	993.071	PBRM1: Shallow Deletion	1	Grade 2 - Moderately differentiated (50% to 95% of tumor composed of glands)
TCGA-IB-A5SP-01	805.637	PBRM1: Shallow Deletion	3	Grade 2 - Moderately differentiated (50% to 95% of tumor composed of glands)
TCGA-IB-A7LX-01	1243.08	PBRM1: Shallow Deletion	1	Grade 3 - Poorly differentiated (49% or less of tumor composed of glands)
TCGA-IB-AAUO-01	374.81	PBRM1: Shallow Deletion	1	Grade 3 - Poorly differentiated (49% or less of tumor composed of glands)
TCGA-IB-AAUU-01	783.553	PBRM1: Shallow Deletion	3	Grade 3 - Poorly differentiated (49% or less of tumor composed of glands)
TCGA-LB-A7SX-01	660.095	PBRM1: Shallow Deletion	3	Grade 2 - Moderately differentiated (50% to 95% of tumor composed of glands)
TCGA-LB-A8F3-01	548.731	PBRM1: Shallow Deletion	4	Grade 3 - Poorly differentiated (49% or less of tumor composed of glands)
TCGA-M8-A5N4-01	769.098	PBRM1: Shallow Deletion	3	Grade 3 - Poorly differentiated (49% or less of tumor composed of glands)
TCGA-RB-AA9M-01	1193.99	PBRM1: Shallow Deletion	2	Grade 3 - Poorly differentiated (49% or less of tumor composed of glands)
TCGA-YH-A8SY-01	779.206	PBRM1: Shallow Deletion	1	Grade 2 - Moderately differentiated (50% to 95% of tumor composed of glands)
TCGA-YY-A8LH-01	631.904	PBRM1: Shallow Deletion	3	Grade 3 - Poorly differentiated (49% or less of tumor composed of glands)

## Sheet: Fig.1H
NAME	SIZE	ES	NES	NOM p-val	FDR q-val	FWER p-val	RANK AT MAX	LEADING EDGE					Bailey GP4 squamous	Bailey GP5 squamous
BAILEY GP4 SQUAMOUS	20	0.92	1.55	0.004	0.033	0.059	1322	tags=95%, list=6%, signal=101%					GSG2	PSMA7
BAILEY GP5 SQUAMOUS	19	0.77	1.84	0	0	0	4273	tags=84%, list=21%, signal=106%					KIF18A	CCT6A
													CDCA5	CCT7
													CCNA2	DKC1
													MCM10	HSPE1
													DEPDC1	EIF2S2
													UBE2C	MRPL11
													KIF4A	MRPL17
													CCNB1	LYAR
													KIF2C	PSMA1
													SPAG5	EIF4A3
													TPX2	PPAT
													HIST1H2BO	HAT1
													BUB1	PAICS
													CKAP2L	BRIX1
													PTTG1	RUVBL1
													CDC20	CKS1B
													ERCC6L	TOMM40
													NCAPG	CCT5
													NCAPH	ALYREF

## Sheet: Fig.1J
	well+mod	adex+SCC				age	sex	Histology	IHC Pbrm1
PBRM1 high	47	2				72	Male	adenosquamous	low
PBRM1 low	38	10				68	Male	adenosquamous	low
						74	Male	adenosquamous	low
						71	Female	adenosquamous	low
						76	Male	adenosquamous	low
						52	Male	adenosquamous	low
						66	Male	adenosquamous	high
						57	Male	adenosquamous	high
						64	Female	SCC	low
						66	Male	adenosquamous	low
						71	Male	adenosquamous	low
						69	Female	adenosquamous	low
Fisher's Exact Test for Count Data
p-value = 0.01453
alternative hypothesis: true odds ratio is not equal to 1
95 percent confidence interval:
1.191528 60.408934
sample estimates:
odds ratio
6.080422

## Sheet: Fig.2C
ID	sex	Genotype	age (weeks)	Alcian blue-positive area
KC047	Male	KC	8	0.0258998
KC046	Male	KC	8	0.0243171
KC058	Male	KC	7.71429	0.0297735
KC084	Male	KCPb+/-	8	0.0601087			Tukey multiple comparisons of means
KC039	Male	KCPb+/-	8.14286	0.0833047			95% family-wise confidence level
KC045	Male	KCPb+/-	7.85714	0.0610366				diff	lwr	upr	p adj
KC012	Male	KCPb-/-	8	0.193107			KCPb+/--KC	0.0414865	-0.00779144	0.0907645	0.0918313
KC142	Female	KCPb-/-	8	0.142643			KCPb-/--KC	0.130507	0.0812295	0.179785	0.0004574
KC013	Male	KCPb-/-	8	0.135763			KCPb-/--KCPb+/-	0.0890209	0.0397429	0.138299	0.0035118
								KC	KCPb+/-	KCPb-/-
							Maen	0.0266635	0.06815	0.157171
							Variance	0.00229207	0.0107227	0.0255654
							SE	0.00132333	0.00619074	0.0147602

## Sheet: Fig.2D
ID	sex	Genotype	age (weeks)	Alcian blue-positive area				Tukey multiple comparisons of means
KC003	Male	KC	20.4286	0.164841				95% family-wise confidence level
KC102	Male	KC	19.7143	0.158625
KC093	Male	KC	19.8571	0.179583					diff	lwr	upr	p adj
KC037	Male	KC	19.8571	0.180648				KCPb+/--KC	0.216601	0.162364	0.270837	1.86e-05
KC094	Male	KCPb+/-	20.2857	0.3497				KCPb-/--KC	0.204251	0.150014	0.258488	2.75e-05
KC005	Male	KCPb+/-	20.4286	0.426099				KCPb-/--KCPb+/-	-0.0123495	-0.070331	0.045632	0.810368
KC006	Male	KCPb+/-	20.4286	0.386775
KC110	Male	KCPb-/-	19.5714	0.395556
KC007	Male	KCPb-/-	19.7143	0.355771
KC036	Male	KCPb-/-	19.8571	0.374199
		KC	KCPb+/-	KCPb-/-
	Maen	0.170924	0.387525	0.375175
	Variance	0.00945799	0.0311941	0.0162566
	SEM	0.004729	0.0180099	0.00938575

[truncated: 42 more sheets: Fig.2F, Fig.2G, Fig.3C, Fig.3E, Fig.3F, Fig.3I, Fig.3K, Fig.3M, Fig.4B, Fig.4C, Fig.4E, Fig.4F, Fig.4H, Fig.5E, Fig.5F, Fig.6A, Fig.6B, Fig.6C, Fig.6D, Fig.6E …]
